# Supplementary material for: Triflumizole Induces Developmental Toxicity, Liver Damage, Oxidative Stress, Heat Shock Response, Inflammation, and Lipid Synthesis in Zebrafish
Source: Toxics. 2022 Nov 17;10(11):698. doi: 10.3390/toxics10110698 (PMC9699234; doi:10.3390/toxics10110698)
Supplement: Supplementary file 1 [file toxics-10-00698-s001.zip]

Archive with 1 entries (1 files):
- toxics-2007772-supplementary.pdf
